# Supplementary material for: Shc1 cooperates with Frs2 and Shp2 to recruit Grb2 in FGF-induced lens development
Source: eLife. 2025 May 6;13:RP103615. doi: 10.7554/eLife.103615 (PMC12055001; doi:10.7554/eLife.103615)
Supplement: Figure 5—source data 3. [file elife-103615-fig5-data3.zip]

Archive with 2 entries (2 files):
- PDGF pERK.tif
- FGF pShp2.tif
