# Supplementary material for: Shc1 cooperates with Frs2 and Shp2 to recruit Grb2 in FGF-induced lens development
Source: eLife. 2025 May 6;13:RP103615. doi: 10.7554/eLife.103615 (PMC12055001; doi:10.7554/eLife.103615)
Supplement: Figure 6—source data 6. [file elife-103615-fig6-data6.zip]

Archive with 1 entries (1 files):
- Figure 6H Source data 6.pdf
