# Supplementary material for: Shc1 cooperates with Frs2 and Shp2 to recruit Grb2 in FGF-induced lens development
Source: eLife. 2025 May 6;13:RP103615. doi: 10.7554/eLife.103615 (PMC12055001; doi:10.7554/eLife.103615)
Supplement: Figure 7—source data 1. [file elife-103615-fig7-data1.zip]

Archive with 5 entries (5 files):
- pShp2.tif
- pCrk.tif
- pERK-ERK.TIF
- pFrs2.tif
- pShc.tif
